# Supplementary material for: Structural and Biological Properties of Rhamnogalacturonan-I-Enriched Pectin Isolated from Cardamine tangutorum and Cardamine macrophylla
Source: Foods. 2025 Jul 1;14(13):2340. doi: 10.3390/foods14132340 (PMC12249001; doi:10.3390/foods14132340)
Supplement: Supplementary file 1 [file foods-14-02340-s001.zip]

Archive with 1 entries (1 files):
- foods-3711108-supplementary.pdf
